# Supplementary material for: The CHEK2 Variant C.349A>G Is Associated with Prostate Cancer Risk and Carriers Share a Common Ancestor
Source: Cancers (Basel). 2020 Nov 4;12(11):3254. doi: 10.3390/cancers12113254 (PMC7694218; doi:10.3390/cancers12113254)
Supplement: Supplementary file 1 [file cancers-12-03254-s001.zip]

Archive with 3 entries (2 files):
- cancers-950280-XML suppl/
- cancers-950280-XML suppl/cancers-950280-XML suppl tables and figures.docx
- cancers-950280-XML suppl/cancers-950280-XML-Suppl authors.docx
